# Supplementary material for: Expression of TXNRD1, HSPA4L and ATP1B1 Genes Associated with the Freezability of Boar Sperm
Source: Int J Mol Sci. 2022 Aug 18;23(16):9320. doi: 10.3390/ijms23169320 (PMC9409117; doi:10.3390/ijms23169320)
Supplement: Supplementary file 1 [file ijms-23-09320-s001.zip]

Archive with 3 entries (3 files):
- ijms-1852801-supplementary/Supplementary Figure S1.pdf
- ijms-1852801-supplementary/Supplementary Table S1.pdf
- ijms-1852801-supplementary/Supplementary Table S2.xlsx
